# Supplementary material for: Comparative genomic analysis of the odorant-binding protein family in 12 Drosophila genomes: purifying selection and birth-and-death evolution
Source: Genome Biol. 2007 Nov 8;8(11):R235. doi: 10.1186/gb-2007-8-11-r235 (PMC2258175; doi:10.1186/gb-2007-8-11-r235)
Supplement: Additional data file 4 — Presented is a table of all OBP and CSP genes, including some descriptive information and listing all orthologous groups. [file gb-2007-8-11-r235-S4.xls]

## Sheet: OBP_CSP Orthologs - Names
Id	Name	Dmel	Dsim	Dsec	Dyak	Dere	Dana	Dpse	Dper	Dwil	Dmoj	Dvir	Dgri
1	Obp18a	DmelObp18a	DsimObp18a	DsecObp18aP	DyakObp18a	-	DanaObp18a	DpseObp18aP	DperObp18aP	DwilObp18a-1	DmojObp18a	-	DgriObp18a
	Obp18a-2	-	-	-	-	-	-	-	-	DwilObp18a-2	-	-	-
	Obp18a-3	-	-	-	-	-	-	-	-	DwilObp18a-3	-	-	-
	Obp18a-4	-	-	-	-	-	-	-	-	DwilObp18a-4	-	-	-
	Obp18a-5	-	-	-	-	-	-	-	-	DwilObp18a-5	-	-	-
	Obp18a-6	-	-	-	-	-	-	-	-	DwilObp18a-6	-	-	-
	Obp18a-7	-	-	-	-	-	-	-	-	DwilObp18a-7	-	-	-
	Obp18a-8P	-	-	-	-	-	-	-	-	DwilObp18a-8P	-	-	-
	Obp18a-9P	-	-	-	-	-	-	-	-	DwilObp18a-9P	-	-	-
2	Obp19a	DmelObp19a	DsimObp19a	DsecObp19a	DyakObp19a	DereObp19a	DanaObp19a	DpseObp19a	DperObp19a	DwilObp19a	DmojObp19a	DvirObp19a	DgriObp19a
3	Obp19b	DmelObp19b	DsimObp19b	DsecObp19b	DyakObp19b	DereObp19b	DanaObp19b	DpseObp19b	DperObp19b	DwilObp19b	DmojObp19b	DvirObp19b	DgriObp19b
4	Obp19c	DmelObp19c	DsimObp19c	DsecObp19c	DyakObp19c	DereObp19c	DanaObp19c	DpseObp19c	DperObp19c	DwilObp19c	DmojObp19c	DvirObp19c	DgriObp19c
5	Obp19d	DmelObp19d	DsimObp19d	DsecObp19d	DyakObp19d	DereObp19d	DanaObp19d	DpseObp19d	DperObp19d	DwilObp19d	DmojObp19d	DvirObp19d	DgriObp19d
6	Obp22a	DmelObp22a	DsimObp22a	DsecObp22a	DyakObp22a	DereObp22a-1	-	-	-	-	-	-	-
	Obp22a-2	-	-	-	-	DereObp22a-2	-	-	-	-	-	-	-
7	Obp28a	DmelObp28a	DsimObp28a	DsecObp28a	DyakObp28a	DereObp28a	DanaObp28a	DpseObp28a	DperObp28a	DwilObp28a	DmojObp28a	DvirObp28a	DgriObp28a
8	Obp44a	DmelObp44a	DsimObp44a	DsecObp44a	DyakObp44a	DereObp44a	DanaObp44a	DpseObp44a	DperObp44a	DwilObp44a	DmojObp44a	DvirObp44a	DgriObp44a
9	Obp46a	DmelObp46a	DsimObp46a	DsecObp46a	DyakObp46a	DereObp46a	DanaObp46a	DpseObp46a	DperObp46a	DwilObp46a	DmojObp46a	DvirObp46a	DgriObp46a
10	Obp47a	DmelObp47a	DsimObp47a	DsecObp47a	DyakObp47a	DereObp47a	DanaObp47a	DpseObp47a	DperObp47a	DwilObp47a	DmojObp47a	DvirObp47aP	-
11	Obp47b	DmelObp47b	DsimObp47b	DsecObp47b	DyakObp47b	DereObp47b	DanaObp47b	DpseObp47b	DperObp47b	DwilObp47b	DmojObp47b	DvirObp47b	DgriObp47b
12	Obp49a	DmelObp49a	DsimObp49a	DsecObp49a	DyakObp49a	DereObp49a	DanaObp49a	DpseObp49a	DperObp49a	DwilObp49a	DmojObp49a	DvirObp49a	DgriObp49a
13	Obp50a	DmelObp50a	DsimObp50a	DsecObp50a	DyakObp50a	DereObp50a	DanaObp50a	DpseObp50a	DperObp50a	DwilObp50a	DmojObp50a	DvirObp50a	DgriObp50a
14	Obp50b	DmelObp50b	DsimObp50b	DsecObp50b	DyakObp50b	DereObp50b	DanaObp50b	DpseObp50b	DperObp50b	DwilObp50b	-	-	-
15	Obp50c	DmelObp50c	DsimObp50c	DsecObp50c	DyakObp50c	DereObp50c	DanaObp50c	DpseObp50c	DperObp50c	DwilObp50c-1	DmojObp50c	DvirObp50c	DgriObp50c
	Obp50c-2	-	-	-	-	-	-	-	-	DwilObp50c-2	-	-	-
	Obp50c-3	-	-	-	-	-	-	-	-	DwilObp50c-3	-	-	-
16	Obp50d	DmelObp50d	DsimObp50d	DsecObp50d	DyakObp50d	DereObp50d	DanaObp50d	DpseObp50d	DperObp50d	DwilObp50d	-	-	-
	Obp50d-2	-	-	-	-	-	-	-	-	DwilObp50d-2	-	-	-
17	Obp50e	DmelObp50e	DsimObp50e	DsecObp50e	DyakObp50e	DereObp50e	DanaObp50e	DpseObp50e	DperObp50e	DwilObp50e	DmojObp50e	DvirObp50e	DgriObp50e
18	Obp51a	DmelObp51a	DsimObp51a	DsecObp51a	DyakObp51a-1	DereObp51aP	-	-	-	-	-	-	-
	Obp51a-2	-	-	-	DyakObp51a-2	-	-	-	-	-	-	-	-
19	Obp56a	DmelObp56a	DsimObp56a	DsecObp56a	DyakObp56a	DereObp56a	DanaObp56a	DpseObp56a	DperObp56a	DwilObp56a	DmojObp56a	DvirObp56a	DgriObp56a-1
	Obp56a-2	-	-	-	-	-	-	-	-	-	-	-	DgriObp56a-2
20	Obp56b	DmelObp56b	DsimObp56b	DsecObp56b	DyakObp56b	DereObp56b	DanaObp56b	DpseObp56b	DperObp56b	DwilObp56b	DmojObp56b	DvirObp56b	DgriObp56b
21	Obp56c	DmelObp56c	DsimObp56c	DsecObp56c	DyakObp56c	DereObp56c	DanaObp56c	DpseObp56c	DperObp56c	DwilObp56c	DmojObp56c	DvirObp56c	DgriObp56c
22	Obp56d	DmelObp56d	DsimObp56d	DsecObp56d	DyakObp56d	DereObp56d	DanaObp56d	DpseObp56d	DperObp56d	DwilObp56d	DmojObp56d	DvirObp56d	DgriObp56d
23	Obp56e	DmelObp56e	DsimObp56e	DsecObp56e	DyakObp56e	DereObp56e	DanaObp56e	DpseObp56e	DperObp56e	DwilObp56e	DmojObp56e	DvirObp56e	DgriObp56e
24	Obp56eL1	-	-	-	-	-	-	-	-	-	DmojObp56eL1-1	DvirObp56eL1	DgriObp56eL1
	Obp56eL1-2	-	-	-	-	-	-	-	-	-	DmojObp56eL1-2	-	-
25	Obp56f	DmelObp56f	DsimObp56f	DsecObp56f	DyakObp56f	DereObp56f	DanaObp56f-1	-	-	-	-	-	-
	Obp56f-2	-	-	-	-	-	DanaObp56f-2	-	-	-	-	-	-
	Obp56f-3	-	-	-	-	-	DanaObp56f-3	-	-	-	-	-	-
26	Obp56g	DmelObp56g	DsimObp56g	DsecObp56g	DyakObp56g	DereObp56g	DanaObp56g	DpseObp56g-1	DperObp56g-1	DwilObp56g-1	DmojObp56g	DvirObp56g	DgriObp56g
	Obp56g-2	-	-	-	-	-	-	DpseObp56g-2	DperObp56g-2	-	-	-	-
	Obp56g-3	-	-	-	-	-	-	-	-	DwilObp56g-3	-	-	-
	Obp56g-4	-	-	-	-	-	-	-	-	DwilObp56g-4	-	-	-
	Obp56g-5	-	-	-	-	-	-	-	-	DwilObp56g-5	-	-	-
	Obp56g-6	-	-	-	-	-	-	-	-	DwilObp56g-6	-	-	-
27	Obp56h	DmelObp56h	DsimObp56h	DsecObp56h	DyakObp56h	DereObp56h	DanaObp56h	DpseObp56h	DperObp56h	DwilObp56h	DmojObp56h	DvirObp56h	DgriObp56h
28	Obp56i	DmelObp56i	DsimObp56i	DsecObp56i	DyakObp56i	DereObp56i	-	-	-	-	-	-	-
29	Obp57a	DmelObp57a	DsimObp57a	DsecObp57a	DyakObp57a	DereObp57a	DanaObp57a	DpseObp57aP	DperObp57aP	DwilObp57a	-	-	-
30	Obp57b	DmelObp57b	DsimObp57b	DsecObp57b	DyakObp57b	DereObp57b	DanaObp57b	DpseObp57b	DperObp57b	DwilObp57b	-	-	-
31	Obp57c	DmelObp57c	DsimObp57c	DsecObp57c	DyakObp57c	DereObp57c	DanaObp57c-1	DpseObp57c	DperObp57c	DwilObp57c	DmojObp57c	DvirObp57c	DgriObp57c
	Obp57c-2	-	-	-	-	-	DanaObp57c-2	-	-	-	-	-	-
32	Obp57cL1	-	-	-	-	-	-	-	-	DwilObp57cL1-1	DmojObp57cL1	DvirObp57cL1	DgriObp57cL1
	Obp57cL1-2	-	-	-	-	-	-	-	-	DwilObp57cL1-2	-	-	-
33	Obp57d	DmelObp57d	DsimObp57d	DsecObp57d	DyakObp57d	DereObp57d	DanaObp57d	DpseObp57d	DperObp57d	DwilObp57d	-	-	-
34	Obp57e	DmelObp57e	DsimObp57e	DsecObp57e	DyakObp57e	DereObp57e	-	DpseObp57e	DperObp57e	DwilObp57e	-	-	-
35	Obp58b	DmelObp58b	DsimObp58b	DsecObp58b	DyakObp58b	DereObp58b	DanaObp58b	DpseObp58b	DperObp58b	DwilObp58b	DmojObp58b	DvirObp58b	DgriObp58b-1
	Obp58b-2	-	-	-	-	-	-	-	-	-	-	-	DgriObp58b-2
	Obp58b-3	-	-	-	-	-	-	-	-	-	-	-	DgriObp58b-3
36	Obp58c	DmelObp58c	DsimObp58c	DsecObp58c	DyakObp58c	DereObp58c	DanaObp58c	DpseObp58c	DperObp58c	DwilObp58c	DmojObp58c	DvirObp58c	DgriObp58c-1
	Obp58c-2	-	-	-	-	-	-	-	-	-	-	-	DgriObp58c-2
	Obp58c-3	-	-	-	-	-	-	-	-	-	-	-	DgriObp58c-3
37	Obp58d	DmelObp58d	DsimObp58d	DsecObp58d	DyakObp58d	DereObp58d	DanaObp58d	DpseObp58d	DperObp58d	DwilObp58d	DmojObp58d	DvirObp58d	DgriObp58d-1
	Obp58d-2P	-	-	-	-	-	-	-	-	-	-	-	DgriObp58d-2P
	Obp58d-3P	-	-	-	-	-	-	-	-	-	-	-	DgriObp58d-3P
38	Obp59a	DmelObp59a	DsimObp59a	DsecObp59a	DyakObp59a	DereObp59a	DanaObp59aP	DpseObp59a	DperObp59a	DwilObp59a	DmojObp59a	DvirObp59a	DgriObp59a-1
	Obp59a-2P	-	-	-	-	-	-	-	-	-	-	-	DgriObp59a-2P
39	Obp69a	DmelObp69a	DsimObp69a	DsecObp69a	DyakObp69a	DereObp69a	DanaObp69a	DpseObp69a	DperObp69a	DwilObp69a	DmojObp69a	DvirObp69a	DgriObp69a
40	Obp76a	DmelObp76a	DsimObp76a	DsecObp76a	DyakObp76a-1	DereObp76a	DanaObp76a	DpseObp76a	DperObp76a	DwilObp76a	DmojObp76a	DvirObp76a	DgriObp76a
	Obp76a-2	-	-	-	DyakObp76a-2	-	-	-	-	-	-	-	-
41	Obp83a	DmelObp83a	DsimObp83a	DsecObp83a	DyakObp83a	DereObp83a	DanaObp83a	DpseObp83a	DperObp83a	DwilObp83a	DmojObp83a	DvirObp83a	DgriObp83a
42	Obp83b	DmelObp83b	DsimObp83b	DsecObp83b	DyakObp83b	DereObp83b	DanaObp83b	DpseObp83b	DperObp83b	DwilObp83b	-	-	-
43	Obp83abL1	-	-	-	-	-	-	-	-	DwilObp83abL1	DmojObp83abL1	DvirObp83abL1	DgriObp83abL1
44	Obp83cd	DmelObp83cd	DsimObp83cd	DsecObp83cd	DyakObp83cd	DereObp83cd	DanaObp83cd	DpseObp83cd	DperObp83cd	DwilObp83cd	-	DvirObp83cd	DgriObp83cd
45	Obp83ef	DmelObp83ef	DsimObp83ef	DsecObp83ef	DyakObp83ef	DereObp83ef	DanaObp83ef	DpseObp83ef	DperObp83ef	DwilObp83ef	DmojObp83ef	DvirObp83ef	DgriObp83ef
46	Obp83g	DmelObp83g	DsimObp83g	DsecObp83g	DyakObp83g	DereObp83g	DanaObp83g	DpseObp83g	DperObp83g	DwilObp83g	DmojObp83g	DvirObp83g	DgriObp83g
47	Obp84a	DmelObp84a	DsimObp84a	DsecObp84a	DyakObp84a	DereObp84a	DanaObp84a	DpseObp84a	DperObp84a	DwilObp84a	DmojObp84a	DvirObp84a	DgriObp84a
48	Obp85a	DmelObp85a	DsimObp85a	DsecObp85a	DyakObp85a	DereObp85a	DanaObp85a	DpseObp85a	DperObp85a	DwilObp85a	DmojObp85a	DvirObp85a	DgriObp85a
49	Obp8a	DmelObp8a	DsimObp8a	DsecObp8a	DyakObp8a	DereObp8a	-	DpseObp8a	DperObp8a	DwilObp8a	DmojObp8a	DvirObp8a	-
50	Obp93a	DmelObp93a	DsimObp93a	DsecObp93a	DyakObp93a-1	DereObp93a	DanaObp93a	DpseObp93a	DperObp93a	DwilObp93a	DmojObp93a	DvirObp93a	DgriObp93a
	Obp93a-2	-	-	-	DyakObp93a-2	-	-	-	-	-	-	-	-
51	Obp99a	DmelObp99a	DsimObp99a	DsecObp99a	DyakObp99a	DereObp99a	DanaObp99a	DpseObp99a	DperObp99a	DwilObp99a	DmojObp99a	DvirObp99a	DgriObp99a
52	Obp99b	DmelObp99b	DsimObp99b	DsecObp99b	DyakObp99b	DereObp99bP	DanaObp99b-1	DpseObp99b	DperObp99b	DwilObp99b	DmojObp99b	DvirObp99b	DgriObp99b
	Obp99b-2	-	-	-	-	-	DanaObp99b-2	-	-	-	-	-	-
	Obp99b-3	-	-	-	-	-	DanaObp99b-3	-	-	-	-	-	-
53	Obp99c	DmelObp99c	DsimObp99c	DsecObp99c	DyakObp99c	DereObp99c	DanaObp99c	DpseObp99c	DperObp99c	DwilObp99c	DmojObp99c	DvirObp99c	DgriObp99c
54	Obp99d	DmelObp99d	DsimObp99d	DsecObp99d	DyakObp99d	DereObp99d	DanaObp99d-1	DpseObp99d	DperObp99d	DwilObp99d	DmojObp99d	DvirObp99d	DgriObp99d
	Obp99d-2P	-	-	-	-	-	DanaObp99d-2P	-	-	-	-	-	-
	Intact	51	51	50	54	49	49	44	44	61	42	40	45
	Pseudogene	0	0	1	0	2	2	2	2	2	0	1	3
Id	Name	Dmel	Dsim	Dsec	Dyak	Dere	Dana	Dpse	Dper	Dwil	Dmoj	Dvir	Dgri
1	Phk-3	DmelPhk-3	DsimPhk-3	DsecPhk-3	DyakPhk-3	DerePhk-3	DanaPhk-3	DpsePhk-3	DperPhk-3	DwilPhk-3	DmojPhk-3	DvirPhk-3	DgriPhk-3
2	PebIII	DmelPebIII	DsimPebIII	DsecPebIII	DyakPebIII	DerePebIII	DanaPebIII	DpsePebIII	DperPebIII	DwilPebIII	DmojPebIII	DvirPebIII	DgriPebIII
3	A10	DmelA10	DsimA10	DsecA10	DyakA10	DereA10	DanaA10P	DpseA10	DperA10	DwilA10	DmojA10	DvirA10	DgriA10
4	CG30172	DmelCG30172	DsimCG30172	DsecCG30172	DyakCG30172	DereCG30172	DanaCG30172	DpseCG30172	DperCG30172	DwilCG30172	DmojCG30172	DvirCG30172	DgriCG30172
	Intact	4	4	4	4	4	3	4	4	4	4	4	4
	Pseudogene	0	0	0	0	0	1	0	0	0	0	0	0

## Sheet: OBP_CSP Orthologs - IDs
Id	Name	Dmel	Dsim	Dsec	Dyak	Dere	Dana	Dpse	Dper	Dwil	Dmoj	Dvir	Dgri		dgri (54)*
1	Obp18a	FBgn0030985	dsim_GLEANR_15852	P	dyak_GLEANR_16988	-	dana_GLEANR_22384	P	P	dwil_GLEANR_19666	dmoj_GLEANR_3608	-	dgri_GLEANR_9362		dgri_GLEANR_9362
	Obp18a-2	-	-	-	-	-	-	-	-	dwilObp18a1	-	-	-		-
	Obp18a-3	-	-	-	-	-	-	-	-	dwilObp18a2	-	-	-		-
	Obp18a-4	-	-	-	-	-	-	-	-	dwilObp18a3	-	-	-		-
	Obp18a-5	-	-	-	-	-	-	-	-	dwilObp18a4	-	-	-		-
	Obp18a-6	-	-	-	-	-	-	-	-	dwilObp18a5	-	-	-		-
	Obp18a-7	-	-	-	-	-	-	-	-	dwil_GLEANR_3744	-	-	-		-
	Obp18a-8P	-	-	-	-	-	-	-	-	P	-	-	-		-
	Obp18a-9P	-	-	-	-	-	-	-	-	P	-	-	-		-
2	Obp19a	FBgn0031109	dsim_GLEANR_8876	dsec_GLEANR_5848	dyak_GLEANR_19170	dere_GLEANR_4046	dana_GLEANR_21456	dpse_GLEANR_10754	dper_GLEANR_9375	dwil_GLEANR_2734	dmoj_GLEANR_17028	dvir_GLEANR_16086	dgri_GLEANR_2316		dgri_GLEANR_2316
3	Obp19b	FBgn0031110	dsimObp19b	dsec_GLEANR_5849	dyak_GLEANR_19171	dere_GLEANR_4047	dana_GLEANR_21457	dpse_GLEANR_10755	dper_GLEANR_9376	dwil_GLEANR_2735	dmoj_GLEANR_17029	dvir_GLEANR_16087	dgri_GLEANR_2317		dgri_GLEANR_2317
4	Obp19c	FBgn0031111	dsim_GLEANR_15788	dsec_GLEANR_5501	dyak_GLEANR_16873	dere_GLEANR_2872	dana_GLEANR_21530	dpse_GLEANR_11532	dper_GLEANR_9327	dwil_GLEANR_2338	dmoj_GLEANR_16964	dvir_GLEANR_16361	dgri_GLEANR_2002		dgri_GLEANR_2002
5	Obp19d	FBgn0011280	dsim_GLEANR_17612	dsec_GLEANR_5850	dyak_GLEANR_19172	dere_GLEANR_4048	dana_GLEANR_21458	dpse_GLEANR_10756	dper_GLEANR_9377	dwil_GLEANR_2736	dmoj_GLEANR_17030	dvir_GLEANR_16088	dgri_GLEANR_2318		dgri_GLEANR_2318
6	Obp22a	FBgn0043539	dsimObp22a	dsec_GLEANR_17759	dyak_GLEANR_1679	dere_GLEANR_9278	-	-	-	-	-	-	-		-
	Obp22a-2	-	-	-	-	dereObp22a1	-	-	-	-	-	-	-		-
7	Obp28a	FBgn0011283	dsim_GLEANR_6238	dsec_GLEANR_1415	dyak_GLEANR_2142	dere_GLEANR_8339	dana_GLEANR_6938	dpse_GLEANR_16771	dper_GLEANR_8693	dwil_GLEANR_15599	dmoj_GLEANR_2290	dvir_GLEANR_1540	dgri_GLEANR_10884		dgri_GLEANR_10884
8	Obp44a	FBgn0033268	dsim_GLEANR_10146	dsec_GLEANR_3532	dyak_GLEANR_707	dere_GLEANR_10575	dana_GLEANR_11277	dpse_GLEANR_15617	dper_GLEANR_19181	dwil_GLEANR_6302	dmoj_GLEANR_5140	dvir_GLEANR_5672	dgri_GLEANR_4274		dgri_GLEANR_4274
9	Obp46a	FBgn0033508	dsim_GLEANR_9982	dsec_GLEANR_3356	dyak_GLEANR_540	dere_GLEANR_9874	danaObp46a	dpse_GLEANR_15545	dper_GLEANR_11744	dwil_GLEANR_18367	dmoj_GLEANR_5081	dvir_GLEANR_5607	dgri_GLEANR_4393		dgri_GLEANR_4393
10	Obp47a	FBgn0033573	dsim_GLEANR_10741	dsec_GLEANR_4043	dyak_GLEANR_13070	dere_GLEANR_4983	dana_GLEANR_12538	dpse_GLEANR_13682	dper_GLEANR_2220	dwil_GLEANR_3708	dmoj_GLEANR_4663	P	-		-
11	Obp47b	FBgn0033614	dsim_GLEANR_9903	dsec_GLEANR_3269	dyak_GLEANR_13273	dere_GLEANR_7379	dana_GLEANR_12415	dpse_GLEANR_14019	dper_GLEANR_19151	dwil_GLEANR_5211	dmoj_GLEANR_4774	dvir_GLEANR_15347	dgri_GLEANR_4213		dgri_GLEANR_4213
12	Obp49a	FBgn0050052	dsim_GLEANR_9807	dsec_GLEANR_3162	dyak_GLEANR_13638	dere_GLEANR_7277	dana_GLEANR_13113	dpse_GLEANR_15859	dper_GLEANR_19521	dwil_GLEANR_4789	dmoj_GLEANR_4812	dvir_GLEANR_15384	dgri_GLEANR_4250		dgri_GLEANR_4250
13	Obp50a	FBgn0050067	dsim_GLEANR_9675	dsec_GLEANR_3037	dyak_GLEANR_12581	dere_GLEANR_7160	dana_GLEANR_11418	dpse_GLEANR_15347	dper_GLEANR_11542	dwil_GLEANR_4934	dmoj_GLEANR_4188	dvir_GLEANR_5777	dgri_GLEANR_6221		dgri_GLEANR_6221
14	Obp50b	FBgn0050073	dsim_GLEANR_11019	dsec_GLEANR_4306	dyak_GLEANR_13778	dere_GLEANR_5246	dana_GLEANR_13512	dpse_GLEANR_14668	dper_GLEANR_10811	dwil_GLEANR_4583	-	-	-		-
15	Obp50c	FBgn0050072	dsim_GLEANR_11021	dsec_GLEANR_4307	dyak_GLEANR_13779	dere_GLEANR_5247	dana_GLEANR_13513	dpse_GLEANR_14667	dperObp50c	dwil_GLEANR_4582	dmoj_GLEANR_5149	dvir_GLEANR_7324	dgri_GLEANR_4052		dgri_GLEANR_4052
	Obp50c-2	-	-	-	-	-	-	-	-	dwilObp50c1	-	-	-		-
	Obp50c-3	-	-	-	-	-	-	-	-	dwilObp50c2	-	-	-		-
16	Obp50d	FBgn0050074	dsim_GLEANR_11022	dsec_GLEANR_4308	dyak_GLEANR_13780	dere_GLEANR_5248	dana_GLEANR_13514	dpse_GLEANR_14669	dper_GLEANR_10812	dwil_GLEANR_4585	-	-	-		-
	Obp50d-2	-	-	-	-	-	-	-	-	dwil_GLEANR_20234	-	-	-		-
17	Obp50e	FBgn0033931	dsim_GLEANR_9673	dsec_GLEANR_3035	dyak_GLEANR_12579	dere_GLEANR_7158	dana_GLEANR_11416	dpse_GLEANR_15345	dper_GLEANR_11540	dwil_GLEANR_4933	dmoj_GLEANR_4187	dvir_GLEANR_5775	dgri_GLEANR_6219		dgri_GLEANR_6219
18	Obp51a	FBgn0043530	dsim_GLEANR_9629	dsec_GLEANR_2983	dyak_GLEANR_12534	P	-	-	-	-	-	-	-		-
	Obp51a-2	-	-	-	dyakObp51a1	-	-	-	-	-	-	-	-		-
19	Obp56a	FBgn0034468	dsim_GLEANR_11444	dsec_GLEANR_4730	dyak_GLEANR_12357	dere_GLEANR_6759	dana_GLEANR_11768	dpse_GLEANR_15996	dper_GLEANR_10486	dwil_GLEANR_16120	dmoj_GLEANR_5886	dvir_GLEANR_6334	dgri_GLEANR_7317		dgri_GLEANR_7317
	Obp56a-2	-	-	-	-	-	-	-	-	-	-	-	dgri_GLEANR_7318		dgri_GLEANR_7318
20	Obp56b	FBgn0046880	dsim_GLEANR_9305	dsec_GLEANR_2646	dyak_GLEANR_14007	dere_GLEANR_5650	dana_GLEANR_13183	dpse_GLEANR_14086	dper_GLEANR_11860	dwil_GLEANR_15943	dmoj_GLEANR_3475	dvir_GLEANR_6767	dgri_GLEANR_7088		dgri_GLEANR_7088
21	Obp56c	FBgn0046879	dsim_GLEANR_9304	dsec_GLEANR_2645	dyak_GLEANR_14006	dere_GLEANR_5649	dana_GLEANR_13182	dpse_GLEANR_14085	dper_GLEANR_11859	dwil_GLEANR_15942	dmoj_GLEANR_3474	dvir_GLEANR_6766	dgri_GLEANR_7087		dgri_GLEANR_7087
22	Obp56d	FBgn0034470	dsim_GLEANR_15297	dsec_GLEANR_601	dyak_GLEANR_14005	dere_GLEANR_5648	dana_GLEANR_13181	dpse_GLEANR_14084	dper_GLEANR_11858	dwil_GLEANR_15941	dmoj_GLEANR_3473	dvir_GLEANR_6765	dgri_GLEANR_7086		dgri_GLEANR_7086
23	Obp56e	FBgn0034471	dsim_GLEANR_11445	dsec_GLEANR_602	dyak_GLEANR_12358	dere_GLEANR_6760	dana_GLEANR_11769	dpse_GLEANR_15998	dper_GLEANR_10487	dwil_GLEANR_15940
24	Obp56eL1	-	-	-	-	-	-	-	-	-	dmoj_GLEANR_5887	dvir_GLEANR_6335	dgri_GLEANR_7319		dgri_GLEANR_7319
	Obp56eL1-2	-	-	-	-	-	-	-	-	-	dmojObp56d1	-	-		-
25	Obp56f	FBgn0043533	dsim_GLEANR_11446	dsec_GLEANR_603	dyak_GLEANR_12359	dere_GLEANR_6761	dana_GLEANR_22471	-	-	-	-	-	-		-
	Obp56f-2	-	-	-	-	-	danaObp56f1	-	-	-	-	-	-		-
	Obp56f-3	-	-	-	-	-	danaObp56f2	-	-	-	-	-	-		-
26	Obp56g	FBgn0034474	dsim_GLEANR_9302	dsec_GLEANR_2643	dyak_GLEANR_14003	dere_GLEANR_5646	dana_GLEANR_13178	dpse_GLEANR_14081	dper_GLEANR_11855	dwil_GLEANR_15936	dmoj_GLEANR_3471	dvir_GLEANR_6763	dgri_GLEANR_7084		dgri_GLEANR_7084
	Obp56g-2	-	-	-	-	-	-	dpse_GLEANR_14082	dperObp56g1	-	-	-	-		-
	Obp56g-3	-	-	-	-	-	-	-	-	dwil_GLEANR_16126	-	-	-		-
	Obp56g-4	-	-	-	-	-	-	-	-	dwil_GLEANR_16127	-	-	-		-
	Obp56g-5	-	-	-	-	-	-	-	-	dwil_GLEANR_15937	-	-	-		-
	Obp56g-6	-	-	-	-	-	-	-	-	dwil_GLEANR_15938	-	-	-		-
27	Obp56h	FBgn0034475	dsim_GLEANR_11448	dsec_GLEANR_4732	dyak_GLEANR_12363	dere_GLEANR_6766	dana_GLEANR_11771	dpse_GLEANR_16000	dper_GLEANR_10489	dwil_GLEANR_16123	dmoj_GLEANR_5890	dvir_GLEANR_6337	dgri_GLEANR_7321		dgri_GLEANR_7321
28	Obp56i	FBgn0043532	dsim_GLEANR_11450	dsec_GLEANR_4734	dyak_GLEANR_12366	dere_GLEANR_6768	-	-	-	-	-	-	-		-
29	Obp57a	FBgn0043535	dsim_GLEANR_11484	dsec_GLEANR_4766	dyak_GLEANR_12397	dere_GLEANR_6797	dana_GLEANR_12273	P	P	dwil_GLEANR_20141	-	-	-		-
30	Obp57b	FBgn0043534	dsim_GLEANR_11483	dsec_GLEANR_4765	dyak_GLEANR_12396	dere_GLEANR_6796					-	-	-		-
31	Obp57c	FBgn0034509	dsim_GLEANR_11482	dsec_GLEANR_4764	dyak_GLEANR_12395	dere_GLEANR_6795	danaObp57c	dpse_GLEANR_15788	dper_GLEANR_19455	dwil_GLEANR_20140	dmoj_GLEANR_5759	dvir_GLEANR_6087	dgri_GLEANR_5055		dgri_GLEANR_5055
	Obp57c-2	-	-	-	-	-	danaObp57c1	-	-	-	-	-	-		-
32	Obp57cL1	-	-	-	-	-	-	-	-	dwilObp57c2	dmoj_GLEANR_3615	dvirObp57c2	dgriObp57c2		dgriObp57c2
	Obp57cL1-2	-	-	-	-	-	-	-	-	dwilObp57c3	-	-	-		-
33	Obp57d	FBgn0043536	dsim_GLEANR_9272	dsec_GLEANR_2612	dyak_GLEANR_13973	dere_GLEANR_5617	dana_GLEANR_22216	dpse_GLEANR_14242	dper_GLEANR_18647	dwil_GLEANR_20160	-	-	-		-
34	Obp57e	FBgn0050145	dsim_GLEANR_9273	dsec_GLEANR_2613	dyak_GLEANR_13974	dere_GLEANR_5618	-				-	-	-		-
35	Obp58b	FBgn0034768	dsim_GLEANR_11654	dsec_GLEANR_16743	dyak_GLEANR_14174	dere_GLEANR_7483	dana_GLEANR_13544	dpse_GLEANR_15316	dper_GLEANR_11510	dwil_GLEANR_4557	dmoj_GLEANR_5180	dvir_GLEANR_7354	dgri_GLEANR_4080		dgri_GLEANR_4080
	Obp58b-2	-	-	-	-	-	-	-	-	-	-	-	dgri_GLEANR_4079		dgri_GLEANR_4079
	Obp58b-3	-	-	-	-	-	-	-	-	-	-	-	dgri_GLEANR_8189		dgri_GLEANR_8189
	Obp58b-4	-	-	-	-	-	-	-	-	-	-	-	-		dgri_GLEANR_912
	Obp58b-5	-	-	-	-	-	-	-	-	-	-	-	-		dgri_GLEANR_7650
	Obp58b-6	-	-	-	-	-	-	-	-	-	-	-	-		dgri_GLEANR_8456
	Obp58b-7	-	-	-	-	-	-	-	-	-	-	-	-		dgri_GLEANR_9937
36	Obp58c	FBgn0034769	dsimObp58c	dsec_GLEANR_16440	dyak_GLEANR_12137	dere_GLEANR_4926	dana_GLEANR_11396	dpse_GLEANR_14687	dper_GLEANR_10831	dwil_GLEANR_4942	dmoj_GLEANR_4164	dvir_GLEANR_5750	dgri_GLEANR_6197		dgri_GLEANR_6197
	Obp58c-2	-	-	-	-	-	-	-	-	-	-	-	dgri_GLEANR_6198		dgri_GLEANR_6198
	Obp58c-3	-	-	-	-	-	-	-	-	-	-	-	dgri_GLEANR_8187		dgri_GLEANR_8187
	Obp58c-4	-	-	-	-	-	-	-	-	-	-	-	-		dgriObp58c1
	Obp58c-5	-	-	-	-	-	-	-	-	-	-	-	-		dgri_GLEANR_7651
	Obp58c-6	-	-	-	-	-	-	-	-	-	-	-	-		dgri_GLEANR_8011
	Obp58c-7	-	-	-	-	-	-	-	-	-	-	-	-		dgri_GLEANR_9936
37	Obp58d	FBgn0034770	dsim_GLEANR_11655	dsec_GLEANR_16744	dyak_GLEANR_14175	dere_GLEANR_7484	dana_GLEANR_13545	dpse_GLEANR_15317	dper_GLEANR_11511	dwil_GLEANR_4558	dmoj_GLEANR_5181	dvir_GLEANR_7355	dgri_GLEANR_4081		dgri_GLEANR_4081
	Obp58d-2P	-	-	-	-	-	-	-	-	-	-	-	P		P
	Obp58d-3P	-	-	-	-	-	-	-	-	-	-	-	P		P
	Obp58d-4P	-	-	-	-	-	-	-	-	-	-	-	-		P
	Obp58d-5P	-	-	-	-	-	-	-	-	-	-	-	-		P
38	Obp59a	FBgn0034766	dsim_GLEANR_11653	dsec_GLEANR_16742	dyak_GLEANR_14173	dere_GLEANR_7482	P	dpse_GLEANR_15315	dper_GLEANR_11509	dwil_GLEANR_20229	dmoj_GLEANR_5179	dvir_GLEANR_7353	dgri_GLEANR_4078		dgri_GLEANR_4078
	Obp59a-2P	-	-	-	-	-	-	-	-	-	-	-	P		P
39	Obp69a	FBgn0011279	dsim_GLEANR_14382	dsec_GLEANR_8315	dyak_GLEANR_5624	dere_GLEANR_15639	dana_GLEANR_9511	dpse_GLEANR_12952	dper_GLEANR_7558	dwil_GLEANR_19967	dmoj_GLEANR_12967	dvir_GLEANR_13064	dgri_GLEANR_15191		dgri_GLEANR_15191
40	Obp76a	FBgn0020277	dsim_GLEANR_12336	dsec_GLEANR_188	dyak_GLEANR_6154	dere_GLEANR_13660	dana_GLEANR_10681	dpse_GLEANR_7744	dper_GLEANR_2727	dwil_GLEANR_294	dmoj_GLEANR_13431	dvir_GLEANR_11883	dgri_GLEANR_14488		dgri_GLEANR_14488
	Obp76a-2	-	-	-	dyak_GLEANR_15194	-	-	-	-	-	-	-	-		-
	Obp76a-3	-	-	-	-	-	-	-	-	-	-	-	-		dgri_GLEANR_8526
41	Obp83a	FBgn0011281	dsim_GLEANR_3362	dsec_GLEANR_10604	dyak_GLEANR_7850	dere_GLEANR_1059	dana_GLEANR_19894	dpse_GLEANR_5710	dper_GLEANR_5825	dwil_GLEANR_14538	dmoj_GLEANR_8340	dvir_GLEANR_14448	dgri_GLEANR_14180		dgri_GLEANR_14180
42	Obp83b	FBgn0010403	dsim_GLEANR_3361	dsec_GLEANR_10603	dyak_GLEANR_7849	dere_GLEANR_1058	dana_GLEANR_19893	dpse_GLEANR_5709	dper_GLEANR_5824	dwil_GLEANR_14537	-	-	-		-
43	Obp83aL1	-	-	-	-	-	-	-	-	dwil_GLEANR_14536	dmoj_GLEANR_8339	dvir_GLEANR_14447	dgri_GLEANR_14179		dgri_GLEANR_14179
44	Obp83cd	FBgn0046878	dsim_GLEANR_3627	dsec_GLEANR_10879	dyak_GLEANR_10127	dere_GLEANR_1332	dana_GLEANR_17637	dpse_GLEANR_3727	dper_GLEANR_6371	dwil_GLEANR_13367	-	dvir_GLEANR_14197	dgri_GLEANR_13921		dgri_GLEANR_13921
45	Obp83ef	FBgn0046876	dsim_GLEANR_3352	dsec_GLEANR_10594	dyak_GLEANR_7841	dere_GLEANR_1050	dana_GLEANR_19887	dpse_GLEANR_5703	dper_GLEANR_5818	dwil_GLEANR_19797	dmoj_GLEANR_8333	dvir_GLEANR_14440	dgri_GLEANR_14174		dgri_GLEANR_14174
46	Obp83g	FBgn0046875	dsim_GLEANR_3351	dsec_GLEANR_10593	dyak_GLEANR_7840	dere_GLEANR_1049	dana_GLEANR_19886	dpse_GLEANR_5702	dper_GLEANR_5817	dwil_GLEANR_14527	dmoj_GLEANR_8332	dvir_GLEANR_14439	dgri_GLEANR_14173		dgri_GLEANR_14173
47	Obp84a	FBgn0011282	dsim_GLEANR_3282	dsec_GLEANR_10524	dyak_GLEANR_9400	dere_GLEANR_992	dana_GLEANR_18578	dpse_GLEANR_3090	dper_GLEANR_12356	dwil_GLEANR_11328	dmoj_GLEANR_8628	dvir_GLEANR_10181	dgri_GLEANR_3587		dgri_GLEANR_3587
48	Obp85a	FBgn0037589	dsim_GLEANR_4634	dsec_GLEANR_9231	dyakObp85a	dere_GLEANR_2331	dana_GLEANR_18986	dpseObp85a	dperObp85a	dwilObp85a	dmoj_GLEANR_8804	dvir_GLEANR_8593	dgri_GLEANR_1460		dgri_GLEANR_1460
49	Obp8a	FBgn0030103	dsim_GLEANR_17112	dsec_GLEANR_11922	dyak_GLEANR_19078	dere_GLEANR_3149	-	dpse_GLEANR_10749	dper_GLEANR_9369	dwil_GLEANR_9529	dmoj_GLEANR_16242	dvir_GLEANR_4153	-		-
50	Obp93a	FBgn0038859	dsim_GLEANR_3792	dsec_GLEANR_15884	dyak_GLEANR_8657	dere_GLEANR_1498	dana_GLEANR_22352	dpse_GLEANR_5885	dper_GLEANR_4121	dwil_GLEANR_12159	dmoj_GLEANR_8847	dvir_GLEANR_8636	dgri_GLEANR_1554		dgri_GLEANR_1554
	Obp93a-2	-	-	-	dyak_GLEANR_11076	-	-	-	-	-	-	-	-		-
51	Obp99a	FBgn0039678	dsim_GLEANR_5202	dsec_GLEANR_13178	dyak_GLEANR_7614	dere_GLEANR_11751	dana_GLEANR_8007	dpse_GLEANR_4899	dper_GLEANR_14358	dwil_GLEANR_12078	dmoj_GLEANR_8542	dvir_GLEANR_10524	dgri_GLEANR_3241		dgri_GLEANR_3241
52	Obp99b	FBgn0039685	dsim_GLEANR_1791	dsec_GLEANR_12655	dyak_GLEANR_10361	P	dana_GLEANR_7416	dpse_GLEANR_4565	dper_GLEANR_14044	dwil_GLEANR_11404	dmoj_GLEANR_7560	dvir_GLEANR_10442	dgri_GLEANR_13902		dgri_GLEANR_13902
	Obp99b-2	-	-	-	-	-	dana_GLEANR_7417	-	-	-	-	-	-		-
	Obp99b-3	-	-	-	-	-	dana_GLEANR_7418	-	-	-	-	-	-		-
53	Obp99c	FBgn0039682	dsim_GLEANR_1793	dsec_GLEANR_12657	dyak_GLEANR_10363	dere_GLEANR_12061	dana_GLEANR_7419	dpse_GLEANR_4566	dper_GLEANR_14045	dwil_GLEANR_11406	dmoj_GLEANR_9359	dvir_GLEANR_10458	dgri_GLEANR_3038		dgri_GLEANR_3038
54	Obp99d	FBgn0039684	dsim_GLEANR_5207	dsec_GLEANR_13183	dyak_GLEANR_7619	dere_GLEANR_11756	dana_GLEANR_8011	dpse_GLEANR_4903	dper_GLEANR_14362	dwil_GLEANR_20040	dmoj_GLEANR_10343	dvir_GLEANR_10539	dgri_GLEANR_14201		dgri_GLEANR_14201
	Obp99d-2P	-	-	-	-	-	P	-	-	-	-	-	-		-
	Intact	51	51	50	54	49	49	44	44	61	42	40	45		54
	Pseudo	0	0	1	0	2	2	2	2	2	0	1	3		5
Id	Name	Dmel	Dsim	Dsec	Dyak	Dere	Dana	Dpse	Dper	Dwil	Dmoj	Dvir	Dgri
1	Phk-3	FBgn0035089	dsim_GLEANR_8904	dsec_GLEANR_12131	dyak_GLEANR_11728	dere_GLEANR_4715	dana_GLEANR_11568	dpse_GLEANR_14856	dper_GLEANR_11008	dwil_GLEANR_2134	dmoj_GLEANR_4063	dvir_GLEANR_7562	dgri_GLEANR_6149
2	PebIII	FBgn0011695	dsim_GLEANR_11780	dsec_GLEANR_19776	dyak_GLEANR_14489	dere_GLEANR_7608	dana_GLEANR_12909	dpse_GLEANR_15592	dper_GLEANR_11792	dwil_GLEANR_5028	dmoj_GLEANR_3797	dvir_GLEANR_5885	dgri_GLEANR_5843
3	a10	FBgn0011293	dsim_GLEANR_12497	dsec_GLEANR_7361	dyak_GLEANR_5873	dere_GLEANR_15873	P	dpse_GLEANR_10066	dper_GLEANR_16328	dwil_GLEANR_9107	dmoj_GLEANR_15657	dvir_GLEANR_4424	dgri_GLEANR_12443
4	CG30172	FBgn0050172	dsim_GLEANR_8982	dsec_GLEANR_19762	dyak_GLEANR_11822	dere_GLEANR_4802	dana_GLEANR_12051	dpse_GLEANR_14432	dper_GLEANR_10560	dwil_GLEANR_20222	dmoj_GLEANR_5520	dvir_GLEANR_5876	dgri_GLEANR_4441
	Intact	4	4	4	4	4	3	4	4	4	4	4	4
	Pseudogene	0	0	0	0	0	1	0	0	0	0	0	0
	* NOTE: Since the assembly of D. grimshawi genome is not well completed, there is some uncertainty on the number of OBP genes. Likely the true number was 45, but it might rise to 54
	Since some of these 54 genes seem to be redundant we used only 45 in all the analyses.

## Sheet: Orthologs-Summary
	Name	Dmel	Dsim	Dsec	Dyak	Dere	Dana	Dpse	Dper	Dwil	Dmoj	Dvir	Dgri
	Common	28	28	28	28	28	28	28	28	28	28	28	28
	Obp56d	ü	ü	ü	ü	ü	ü	ü	ü	ü	ü	ü	ü
	Obp56e	ü	ü	ü	ü	ü	ü	ü	ü	ü
	Obp19d	ü	ü	ü	ü	ü	ü (N)	ü	ü	ü	ü	ü	ü
	Obp56c	ü	ü	ü	ü	ü	ü	ü	ü (N)	ü	ü	ü	ü
	Obp69a	ü	ü	ü	ü	ü	ü	ü	ü (?)	ü	ü	ü	ü
	Obp93a	ü	ü	ü	ü	ü	ü	ü	ü (N)	ü	ü	ü	ü
	Co-orthologs in specific lineages	0	0	0	3	1	5	1	1	14	1	0	5
	Obp18a	ü	ü	y	ü	-	ü	y	y	ü	ü	-	ü
	Obp22a	ü	ü	ü	ü	ü	-	-	-	-	-	-	-
	Obp47a	ü	ü	ü	ü	ü	ü	ü	ü (N)	ü	ü	y	-
	Obp50b	ü	ü	ü	ü	ü	ü	ü	ü	ü	-	-	-
	Obp50d	ü	ü	ü	ü	ü	ü	ü	ü	ü	-	-	-
	Obp51a	ü	ü	ü	ü	y	-	-	-	-	-	-	-
	Obp56eL1	-	-	-	-	-	-	-	-	-	ü	ü	ü
	Obp56f	ü	ü	ü	ü	ü	ü	- (N)	-	-	-	-	-
	Obp56i	ü	ü	ü	ü	ü	-	-	-	-	-	-	-
	Obp57a	ü	ü	ü	ü	ü	ü	y	y	ü	-	-	-
	Obp57b	ü	ü	ü	ü	ü
	Obp57cL1	-	-	-	-	-	-	-	-	ü	ü	ü	ü
	Obp57d	ü	ü	ü	ü	ü	ü	ü	ü	ü	-	-	-
	Obp57e	ü	ü	ü	ü	ü	-
	Obp59a	ü	ü	ü	ü	ü	y	ü	ü	ü	ü	ü	ü
	Obp83b	ü	ü	ü	ü	ü	ü	ü	ü	ü	-	-	-
	Obp83aL1	-	-	-	-	-	-	-	-	ü	ü	ü	ü
	Obp83cd	ü	ü	ü	ü	ü	ü	ü	ü	ü	- (N)	ü	ü
	Obp8a	ü	ü	ü	ü	ü	-	ü	ü	ü	ü	ü	-
	Obp99b	ü	ü	ü	ü	-	ü	ü	ü	ü	ü	ü	ü
	TOTAL	51	51	50	54	49	49	44	44	61	42	40	45
	Gene repertoire in all 12 species. 28 genes are present in all 12 species (1:1 orthologs).
	ü , gene present
	- , gene absent
	Y , pseudogene
	N , gene with incomplete sequence
	? , uncertain gene

## Sheet: Dmel OBPs
ID	Synonyms	Chromosome	Position (bp)	Strand	Length (aa)	Signal Peptide (aa)	Signal Peptide Score	Chromosomal Clustera	Phylogenetic Groupb
DmelObp18a		X	18969805	-	128	22	0.5503	0	IV
DmelObp19a		X	20226406	+	159	35	0.6003	1	III
DmelObp19b		X	20227398	+	163	32	0.8875	1	III
DmelObp19c		X	20229441	-	175	28	0.7079	1	III
DmelObp19d	Pbprp2	X	20230289	+	150	23	1	1	III
DmelObp22a		2L	1992152	-	117	17	0.8345	0	-
DmelObp28a	Pbprp5	2L	7497360	-	143	21	0.8314	0	III
DmelObp44a		2R	3646904	-	143	18	0.8596	0	VI
DmelObp46a		2R	5823836	-	198	19	0.9556	0	VII
DmelObp47a		2R	6425830	+	165	19	0.5771	0	I
DmelObp47b		2R	6818883	-	199	22	0.6402	0	VII
DmelObp49a		2R	8206838	-	212	22	1	0	VII
DmelObp50a		2R	9885887	-	181	21	0.7167	2	VII
DmelObp50b		2R	9886112	+	238	19	0.7362	2	VII
DmelObp50c		2R	9887161	+	185	18	0.6907	2	VII
DmelObp50d		2R	9887987	+	173	17	0.5146	2	VII
DmelObp50e		2R	9890194	-	196	20	0.6323	2	VII
DmelObp51a		2R	10539702	-	117	19	0.8416	0	III
DmelObp56a		2R	15212586	+	139	19	0.752	3	I
DmelObp56b		2R	15214180	-	137	21	0.8576	3	-
DmelObp56c		2R	15215931	-	245	20	0.5269	3	I
DmelObp56d		2R	15218658	-	131	16	0.6985	3	I
DmelObp56e		2R	15227208	+	132	16	0.919	3	I
DmelObp56f		2R	15228282	+	125	19	0.6172	3	I
DmelObp56g		2R	15298883	-	132	19	0.9489	4	I
DmelObp56h		2R	15330440	+	134	19	0.795	4	I
DmelObp56i		2R	15382979	+	140	23	0.8562	4	I
DmelObp57a		2R	16020032	+	169	20	0.8582	5	IV
DmelObp57b		2R	16019129	+	141	22	0.7013	5	IV
DmelObp57c		2R	16018419	+	149	17	0.629	5	IV
DmelObp57d		2R	16063961	-	136	27	0.2504	6	IV
DmelObp57e		2R	16063154	-	136	20	0.7984	6	IV
DmelObp58b		2R	18212292	+	203	21	0.4612	7	VII
DmelObp58c		2R	18214242	-	199	18	0.624	7	VII
DmelObp58d		2R	18214530	+	218	19	0.5957	7	VII
DmelObp59a		2R	18210299	+	202	20	0.7295	7	-
DmelObp69a	Pbprp1	3L	12370118	+	148	24	0.5024	0	II
DmelObp76a	Lush	3L	19571349	-	153	29	0.6194	0	III
DmelObp83a	Pbprp3; Os-F	3R	1800967	-	154	33	0.9076	8	II
DmelObp83b	Os-E	3R	1802539	-	141	16	0.7266	8	II
DmelObp83cd		3R	1933856	+	242	22	0.7812	9	V
DmelObp83ef		3R	1936730	-	245	20	0.7779	9	V
DmelObp83g		3R	1938019	-	146	23	0.7099	9	VI
DmelObp84a	Pbprp4	3R	3077277	-	175	24	0.7037	0	-
DmelObp85a		3R	4246319	-	203	19	0.257	0	VII
DmelObp8a		X	9060117	+	163	28	0.722	0	VI
DmelObp93a		3R	16955439	-	196	19	0.3997	0	VII
DmelObp99a		3R	25497382	+	142	16	0.854	0	VI
DmelObp99b		3R	25542532	-	149	16	1	10	VI
DmelObp99c		3R	25512504	-	151	17	0.9759	10	VI
DmelObp99d		3R	25540261	+	137	24	0.8107	10	VI
D. melanogaster gene repertoire description.
a genes not present in clusters are included in chromosomal cluster 0.
b genes not included in any phylogenetic group/subfamily are represented by an hiphen (-)
