# Supplementary material for: Comparative genomic analysis of the odorant-binding protein family in 12 Drosophila genomes: purifying selection and birth-and-death evolution
Source: Genome Biol. 2007 Nov 8;8(11):R235. doi: 10.1186/gb-2007-8-11-r235 (PMC2258175; doi:10.1186/gb-2007-8-11-r235)
Supplement: Additional data file 5 — Presented is a table listing the OBP phylogenetic subfamilies and chromosomal clusters. [file gb-2007-8-11-r235-S5.xls]

## Sheet: OBP Classif
		Chromosomal Cluster	Phylogenetic Groups
		This work	This work	Hekmat-Skafe et. al. (2002)	Xu et. al. (2003)	Zhou et. al. (2004)
1	Obp18a	0	IV	-	G - Classic	-
2	Obp19a	1	III	-	E - Classic	-
3	Obp19b	1	III	-	D - Classic	-
4	Obp19c	1	III	-	C - Classic	-
5	Obp19d	1	III	CRLBP	D - Classic	-
6	Obp22a	0	-	-	H - Classic	-
7	Obp28a	0	III	CRLBP	D - Classic	-
8	Obp44a	0	VI	Minus-C	-	-
9	Obp46a	0	VII	Plus-C	-	Plus-C
10	Obp47a	0	I	-	H - Classic	-
11	Obp47b	0	VII	Plus-C	-	Plus-C
12	Obp49a	0	VII	Plus-C	-	Plus-C
13	Obp50a	2	VII	Plus-C	-	Plus-C
14	Obp50b	2	VII	Plus-C	-	Plus-C
15	Obp50c	2	VII	Plus-C	-	Plus-C
16	Obp50d	2	VII	Plus-C	-	Plus-C
17	Obp50e	2	VII	Plus-C	-	Plus-C
18	Obp51a	0	III	-	H - Classic	-
19	Obp56a	3	I	-	G - Classic	-
20	Obp56b	3	-	-	G - Classic	-
21	Obp56c	3	I	-	H - Classic	-
22	Obp56d	3	I	-	G - Classic	-
23	Obp56e	3	I	-	G - Classic	-
24	Obp56eL1	3	I	-	-	-
25	Obp56f	3	I	-	H - Classic	-
26	Obp56g	4	I	-	G - Classic	-
27	Obp56h	4	I	-	G - Classic	-
28	Obp56i	4	I	-	H - Classic	-
29	Obp57a	5	IV	-	H - Classic	-
30	Obp57b	5	IV	-	H - Classic	-
31	Obp57c	5	IV	-	G - Classic	-
32	Obp57cL1	5	IV	-	-	-
33	Obp57d	6	IV	-	D - Classic	-
34	Obp57e	6	IV	-	D - Classic	-
35	Obp58b	7	VII	Plus-C	-	Plus-C
36	Obp58c	7	VII	Plus-C	-	Plus-C
37	Obp58d	7	VII	Plus-C	-	-
38	Obp59a	7	-	-	-	-
39	Obp69a	0	II	ABPX	F - Classic	-
40	Obp76a	0	III	-	E - Classic	-
41	Obp83a	8	II	ABPX	F - Classic	-
42	Obp83aL1	8	II	-	-	-
43	Obp83b	8	II	ABPX	F - Classic	-
44	Obp83cd	9	V	-	H - Classic	Dimmer
45	Obp83ef	9	V	-	H - Classic	Dimmer
46	Obp83g	9	VI	Minus-C	D - Classic	-
47	Obp84a	0	-	-	D - Classic	-
48	Obp85a	0	VII	Plus-C	-	Plus-C
49	Obp8a	0	VI	Minus-C	-	-
50	Obp93a	0	VII	Plus-C	-	Plus-C
51	Obp99a	0	VI	Minus-C	B - Classic	-
52	Obp99b	10	VI	Minus-C	B - Classic	-
53	Obp99c	10	VI	Minus-C	-	-
54	Obp99d	10	VI	Minus-C	-	-
55	Phk-3		CSP	-	-	-
56	PebIII		CSP	-	-	-
57	a10		CSP	-	-	-
58	CG30172		CSP	-	-	-
	Phylogenetic groups/subfamilies and Chromosomal clusters, defined in the present and in previous works
	0 ; genes not located in clusters
	- ; genes not assigned to any phylogenetic group
