# Supplementary material for: Comparative genomic analysis of the odorant-binding protein family in 12 Drosophila genomes: purifying selection and birth-and-death evolution
Source: Genome Biol. 2007 Nov 8;8(11):R235. doi: 10.1186/gb-2007-8-11-r235 (PMC2258175; doi:10.1186/gb-2007-8-11-r235)
Supplement: Additional data file 6 — Presented is a table with information of the OBP orthologous groups used in the PAML analysis. [file gb-2007-8-11-r235-S6.xls]

## Sheet: Orthologous groups 6 species
		Name	Dmel	Dsim	Dsec	Dyak	Dere	Dana
	1	Obp19a	ü	ü	ü	ü	ü	ü	Used in PAML analysis
	2	Obp19b	ü	ü	ü	ü	ü	ü
	3	Obp19c	ü	ü	ü	ü	ü	ü
	4	Obp28a	ü	ü	ü	ü	ü	ü
	5	Obp44a	ü	ü	ü	ü	ü	ü
	6	Obp46a	ü	ü	ü	ü	ü	ü
	7	Obp47a	ü	ü	ü	ü	ü	ü
	8	Obp47b	ü	ü	ü	ü	ü	ü
	9	Obp49a	ü	ü	ü	ü	ü	ü
	10	Obp50a	ü	ü	ü	ü	ü	ü
	11	Obp50b	ü	ü	ü	ü	ü	ü
	12	Obp50c	ü	ü	ü	ü	ü	ü
	13	Obp50d	ü	ü	ü	ü	ü	ü
	14	Obp50e	ü	ü	ü	ü	ü	ü
	15	Obp56a	ü	ü	ü	ü	ü	ü
	16	Obp56b	ü	ü	ü	ü	ü	ü
	17	Obp56c	ü	ü	ü	ü	ü	ü
	18	Obp56d	ü	ü	ü	ü	ü	ü
	19	Obp56e	ü	ü	ü	ü	ü	ü
	20	Obp56f	ü	ü	ü	ü	ü	ü
	21	Obp56g	ü	ü	ü	ü	ü	ü
	22	Obp56h	ü	ü	ü	ü	ü	ü
	23	Obp57a	ü	ü	ü	ü	ü	ü
	24	Obp57b	ü	ü	ü	ü	ü
	25	Obp57c	ü	ü	ü	ü	ü	ü
	26	Obp57d	ü	ü	ü	ü	ü	ü
	27	Obp58b	ü	ü	ü	ü	ü	ü
	28	Obp58c	ü	ü	ü	ü	ü	ü
	29	Obp58d	ü	ü	ü	ü	ü	ü
	30	Obp69a	ü	ü	ü	ü	ü	ü
	31	Obp76a	ü	ü	ü	ü	ü	ü
	32	Obp83a	ü	ü	ü	ü	ü	ü
	33	Obp83b	ü	ü	ü	ü	ü	ü
	34	Obp83cd	ü	ü	ü	ü	ü	ü
	35	Obp83ef	ü	ü	ü	ü	ü	ü
	36	Obp83g	ü	ü	ü	ü	ü	ü
	37	Obp84a	ü	ü	ü	ü	ü	ü
	38	Obp85a	ü	ü	ü	ü	ü	ü
	39	Obp93a	ü	ü	ü	ü	ü	ü
	40	Obp99a	ü	ü	ü	ü	ü	ü
	41	Obp99c	ü	ü	ü	ü	ü	ü
	42	Obp99d	ü	ü	ü	ü	ü	ü
	43	Obp19d	ü	ü	ü	ü	ü	ü (N)	*
		Co-orthologs in specific lineages	0	0	0	3	1	5
	44	Obp18a	ü	ü	y	ü	-	ü
	45	Obp22a	ü	ü	ü	ü	ü	-
	46	Obp51a	ü	ü	ü	ü	y	-
	47	Obp56i	ü	ü	ü	ü	ü	-
	48	Obp57e	ü	ü	ü	ü	ü	-
	49	Obp59a	ü	ü	ü	ü	ü	y
	50	Obp8a	ü	ü	ü	ü	ü	-
	51	Obp99b	ü	ü	ü	ü	-	ü
		TOTAL	51	51	50	54	49	49
		Gene repertoire in D. melanogaster group (n = 6) species.
		ü , gene present
		- , gene absent
		Y , pseudogene
		N , gene with incomplete sequence
		? , uncertain gene
		*, gene not used in PAML analysis due to incomplete sequence
